# Supplementary material for: Analysis of the early-flowering mechanisms and generation of T-DNA tagging lines in Kitaake, a model rice cultivar
Source: J Exp Bot. 2013 Aug 21;64(14):4169–82. doi: 10.1093/jxb/ert226 (PMC3808308; doi:10.1093/jxb/ert226)
Supplement: Supplementary Data [file supp_ert226_jexbot102269_file002.xlsx]

## Sheet: Table S1
Table S1. Sequences of primers used in this study.
primer name	primer sequences (5'-->3')
Osubi F	TGAAGACCCTGACTGGGAAG
Osubi R	CACGGTTCAACAACATCCAG
Ehd1 F	GTTGCCAGTCATCTGCAGAA
Ehd1 R	GGATGTGGATCATGAGACAT
Hd3a F	AGCCCAAGTGACCCTAACCT
Hd3a R	GTTGTAGAGCTCGGCGAAGT
RFT1 F	TTCCTGGTACCACTGGAGCA
RFT1 R	GTCTCAGCTTAGCTATAGCT
OsMADS50 F	AAAGCTGACGCTGATGGTTTG
OsMADS50 R	GTTTCGACATCCATGTTGTC
Hd1F	AACCAAGATCGGCAGTATGG
Hd1R	GATTGATTGCTCCAGCAGGT
Ghd7F	TCGCTGTTCAGGAGGAACAC
Ghd7R	CGCACTGTAATTATCTATCTGAACC
OsPRR37F	ACCCTCGCCCAATACTTCAT
OsPRR37R	TTGTTGGTCTTGCACAGCTT
Ehd3 F	GACAGGTCTAGCGAGCAACC
Ehd3 R	GCCACAGTGTTTGCACAAGT
OsGI F	TGGAGAAAGGTTGTGGATGC
OsGI R	CATAGACGGCACTTCAGCAGAT
OsPhyA F	CAAGATAGCGTCATGAACAA
OsPhyA R	AGTTCGACGCTGAGGATGAA
OsPhyB F	ATGGAACAGACACAATGCTT
OsPhyB R	AGCATACACCATATCAGCTT
OsPhyC F	CTGATGACAGCAACCAAGAG
OsPhyC R	TGGCTTGCATTAGGACTGTA
Ghd7 SNP F	TTATCCGTTCATGTCGATGG
Ghd7 SNP R	CCAAGAAAAGACGAGGAGGA
Outer OsPRR37 SNP F	AGGGCGCTGTTGACTTCTTA
OuterOsPRR37 SNP R	CCTTGAACATGCAAAAAGCA
Kitaake OsPRR37specific F1	AATGACGATGATGACGACA
Dongjin OsPRR37specific R1	GTCCCATGATTACACCATC
Reverse primer of GUS analyzing splicing pattern	GTCTGGATCGCGAAAACTGT

## Sheet: Table S2
Table S2. Comparison of ‘Kitaake’ and ‘Dongjin’ grown under paddy field and short day conditions.
characteristics	paddy field		short day
	Kitaake	Dongin	Kitaake	Dongin
tiller number per plant	7±1.5	9±1.1	8±1.5	5±1.0
panicle length (cm)	16±1.3	21±1.5	14±0.9	14±1.3
number of grains per panicle	64±2.9	124±5.2	38±5.6	43±7.8
number of total grains per plant	441±8.5	595±7.1	204±7.1	79±4.4
number of primary branch	6±0.5	13±0.5	7±0.9	8±0.6
number of secondary branch	11±1.7	20±3.7	8±0.7	8±0.5
1000-grain weight (g)	22±0.7	25±1.0	22±0.9	21±0.7
N=30

## Sheet: Table S3
Table S3. Frequencies of GUS expression in 10 DAG seedlings. A total of 1,213 lines were examined.
organs	GUS positive lines
	n	%
root	31	2.6
shoot	14	1.2
germinating seed	18	1.5
root, shoot	26	2.1
root, germinating seed	8	0.7
shoot, germinating seed	9	0.7
root, shoot, germinating seed	53	4.4
total	159	13.1

## Sheet: Table S4
Table S4. Patterns of GUS expression according to tagging lines in 10 DAG roots, shoot, and germinating seeds.
					GUS expression in roots											GUS expression in shoot								GUS expression in germinating seed
line number	locus number	putative Fucntion	insertion site	GUS expressed organ	root cap	root tip	crown root	lateral root	root primodium	root hair	vascular cylinder	spot	division zone	elongation zone	maturation zone	leaf blade	leaf sheath	colepotile	mesocotyl	collar	vein	stomata	spot	aleurone layer	endosperm	scutellum
K-00074	LOC_Os02g32950	RCN2 Centroradialis-like1 homologous to TFL1	intron 3	germinating seed																					O	O
K-00114	LOC_Os07g27810	fiber protein Fb34	ATG 254	root, shoot	O	O	O	O	O	O	O		O	O	O	O	O	O	O	O	O	O
K-00128	LOC_Os06g42850	extracellular ligand-gated ion channel	exon 1	root, shoot, germinating seed	O	O	O	O	O	O	O		O	O	O	O	O		O					O	O	O
K-00145	LOC_Os06g16260	Type I Signal Peptidase homologue	intron 1	root								O
K-00157	LOC_Os07g05190	leucine-rich repeat family protein	exon 2	root, shoot, germinating seed	O	O	O	O	O	O	O		O	O	O	O	O	O	O	O	O	O		O	O	O
K-00181	LOC_Os10g33940	auxin response factor 18	exon 1	root										O
K-00193	LOC_Os02g32660	1,4-alpha-glucan-branching enzyme	intron 14	root, shoot, germinating seed	O	O	O	O	O	O	O		O	O	O	O	O	O	O	O	O	O
K-00220	LOC_Os06g29560	expressed protein	intron 4	root, shoot, germinating seed	O	O	O	O	O	O	O		O	O	O	O	O	O	O	O	O	O	O	O	O	O
K-00221	LOC_Os08g35190	auxin-repressed protein	intron 1	root, shoot, germinating seed	O	O	O	O	O	O	O		O	O	O		O							O	O	O
K-00222	LOC_Os03g10770	helix-loop-helix DNA-binding protein	intron 4	germinating seed																						O
K-00244	LOC_Os04g01140	cytochrome P450 93A2	exon 2	root, shoot, germinating seed	O	O	O	O	O	O	O		O	O	O		O							O	O	O
K-00249	LOC_Os08g09900	WRKY118	exon 3	root, shoot, germinating seed	O	O	O	O	O	O	O		O	O	O	O	O	O	O	O	O	O		O	O	O
K-00252	LOC_Os03g62060	hydrolase	intron 3	root									O	O
K-00281	LOC_Os04g30280	OsWAK48	intron 1	root, shoot, germinating seed	O	O	O	O	O	O	O		O	O	O	O	O	O	O	O	O	O		O	O	O
K-00290	LOC_Os04g43750	kinase, pfkB family	intron 1	root	O	O	O	O	O	O	O		O	O	O
K-00306	LOC_Os09g39620	protein kinase family protein	exon 7	root, shoot, germinating seed	O	O	O	O	O	O	O		O	O	O	O	O	O	O	O	O	O		O	O	O
K-00324	LOC_Os03g02840	remorin family protein	intron 1	root, shoot, germinating seed	O	O	O	O	O	O	O		O	O	O	O	O	O	O	O	O	O		O	O	O
K-00334	LOC_Os05g29990	NAD dependent epimerase/dehydratase	intron 1	root	O	O	O	O	O	O	O		O	O	O
K-00356	LOC_Os03g14170	3-ketoacyl-CoA synthase	exon 1	root, shoot, germinating seed	O	O	O	O	O	O	O		O	O	O	O	O	O	O	O	O	O		O	O	O
K-00377	LOC_Os07g23990	tetratricopeptide repeat domain containing protein	exon 22	root, shoot, germinating seed	O	O	O	O	O	O	O		O	O	O	O	O							O	O	O
K-00401	LOC_Os02g02660	retrotransposon protein, putative, unclassified, expressed	intron 8	root	O	O	O	O	O	O	O		O	O	O
K-00402	LOC_Os09g21000	potassium transporter	intron 1	root, germinating seed	O		O	O	O				O		O	O	O	O	O	O					O
K-00420	LOC_Os05g49480	transcription factor	exon 18	root, shoot, germinating seed	O	O	O	O	O	O	O		O	O	O	O								O	O	O
K-00426	LOC_Os05g46740	regulator of chromosome condensation	exon 6	root								O
K-00428	LOC_Os11g04860	anthocyanin 5-O-glucosyltransferase	exon 1	germinating seed																						O
K-00436	LOC_Os05g42350	ferredoxin--nitrite reductase	exon 2	root, shoot, germinating seed	O	O	O	O	O	O	O		O	O	O	O	O	O	O	O	O	O			O
K-00471	LOC_Os02g48370	ARID/BRIGHT DNA-binding domain-containing protein	intron 10	root, shoot, germinating seed	O	O	O	O	O	O	O		O	O	O	O	O	O	O	O	O	O			O
K-00474	LOC_Os11g47720	hypothetical protein	intron 1	germinating seed																						O
K-00490	LOC_Os12g06340	BEL1-like homeodomain transcription factor	intron 2	root	O	O	O	O	O	O	O		O	O	O
K-00497	LOC_Os06g06730	methyltransferase-like protein 5	intron 8	germinating seed																						O
K-00544	LOC_Os08g34680	glycosyltransferase	ATG 225	root	O	O	O	O	O	O	O		O	O	O
K-00555	LOC_Os02g38350	regulator of chromosome condensation	intron 3	root, shoot									O	O			O		O	O
K-00561	LOC_Os02g30800	DNA polymerase epsilon catalytic subunit	intron 1	root, shoot									O	O			O		O	O
K-00645	LOC_Os03g11440	protein transport protein Sec61 subunit alpha	exon 4	root		O
K-00759	LOC_Os08g34680	glycosyltransferase	ATG 119	root	O	O	O	O	O	O	O		O	O	O
K-00914	LOC_Os03g29190	PDI	intron 1	root, shoot, germinating seed	O	O	O	O	O	O	O		O	O	O		O	O							O
K-00987	LOC_Os02g58570	PRLI-interacting factor A	ATG 113	root, shoot, germinating seed	O	O	O	O	O	O	O		O	O	O	O	O	O	O	O	O	O			O
K-01000	LOC_Os01g56300	expressed protein	exon 5	shoot, germinating seed												O	O	O	O	O	O	O			O
K-01073	LOC_Os02g08540	expressed protein	intron 1	root, shoot, germinating seed	O	O	O	O	O	O	O		O	O	O	O	O							O	O	O
K-01110	LOC_Os04g03180	disease resistance protein	intron 2	root, shoot, germinating seed	O	O	O	O	O	O	O		O	O	O	O	O							O	O	O
K-01138	LOC_Os10g04270	jacalin-like lectin domain containing protein	intron 2	root, shoot, germinating seed	O	O	O	O	O	O	O		O	O	O		O	O	O					O	O	O
K-01146	LOC_Os07g18700	retrotransposon	intron 2	root, shoot, germinating seed	O	O	O	O	O	O	O		O	O	O		O		O	O					O
K-01159	LOC_Os03g46470	metal cation transporter	intron 1	root, shoot, germinating seed	O	O	O	O	O	O	O		O	O	O				O					O	O	O
K-01169	LOC_Os03g15700	splicing factor 3A subunit 2	exon 5	root, shoot, germinating seed	O	O	O	O	O	O	O		O	O	O	O	O		O	O	O			O	O	O
K-01171	LOC_Os09g00999	expressed protein	exon 1	root, shoot, germinating seed	O	O	O	O	O	O	O		O	O	O			O		O	O			O	O	O
K-01188	LOC_Os05g49300	iron-sulfur cluster assembly enzyme ISCU	exon 1	shoot, germinating seed													O								O
K-01208	LOC_Os08g36900	alpha-amylase precursor	ATG 110	germinating seed																						O
K-01222	LOC_Os03g36150	retrotransposon protein	intron 2	germinating seed																						O
K-01244	LOC_Os07g07020	mediator of RNA polymerase II transcription subunit 31	exon 2	root, shoot, germinating seed	O	O	O	O	O	O	O		O	O	O			O						O	O	O
K-01260	LOC_Os03g63310	cytochrome P450 71E1	exon 3	shoot, germinating seed														O								O
K-01293	LOC_Os12g07900	expressed protein	exon 9	root, shoot, germinating seed	O	O	O	O	O	O	O		O	O	O	O	O			O						O
K-01375	LOC_Os02g08160	OsFBD6 - F-box and FBD domain containing protein	exon 1	root, germinating seed		O																			O
K-01382	LOC_Os07g33780	pleiotropic drug resistance protein 5	intron 15	root, shoot, germinating seed			O	O			O				O		O			O						O
K-01437	LOC_Os05g48000	expressed protein	ATG 40	root, shoot, germinating seed	O	O	O	O	O	O	O		O	O	O	O		O						O	O	O
K-01528	LOC_Os11g46960	receptor-like protein kinase precursor	exon 1	shoot, germinating seed													O									O
K-01582	LOC_Os03g09930	sulfate transporter	exon 1	root, shoot, germinating seed	O	O	O	O	O	O	O		O	O	O			O						O	O	O
K-01624	LOC_Os08g03330	expressed protein	exon 1	root, shoot, germinating seed	O	O	O	O	O	O	O		O	O	O	O			O					O	O	O
K-01641	LOC_Os07g39030	expressed protein	ATG 281	root								O
K-01643	LOC_Os03g51600	tubulin/FtsZ domain containing protein	intron 3	root, shoot, germinating seed	O	O	O	O	O	O	O		O	O	O	O	O	O	O	O	O	O		O		O
K-01651	LOC_Os01g15020	lissencephaly type-1-like homology motif	exon 24	root, shoot, germinating seed	O	O	O	O	O	O	O		O	O	O	O								O	O	O
K-01671	LOC_Os07g27490	regulator of chromosome condensation	exon 9	root		O
K-01674	LOC_Os05g18770	Sad1 / UNC-like C-terminal domain containing protein	exon 2	root, shoot, germinating seed	O	O	O	O	O	O	O		O	O	O	O	O	O		O				O	O	O
K-01700	LOC_Os01g27360	glutathione S-transferase	exon 3	root	O	O	O	O	O	O	O		O	O	O
K-01710	LOC_Os06g19430	expressed protein	exon 1	root, germinating seed	O		O	O	O	O	O		O	O	O											O
K-01715	LOC_Os06g40620	SNF7 domain containing protein	intron 1	root, shoot, germinating seed	O	O	O	O	O	O	O		O	O	O	O	O							O	O	O
K-01737	LOC_Os04g56710	GTP cyclohydrolase I 1	exon 1	root, shoot, germinating seed	O	O	O	O	O	O	O		O	O	O		O							O	O	O
K-01768	LOC_Os03g29990	expressed protein	ATG 218	root	O	O	O	O	O	O	O		O	O	O
K-01785	LOC_Os01g66940	kinase, pfkB family	exon 4	root, shoot, germinating seed	O	O	O	O	O	O	O		O	O	O	O								O	O	O
K-01788	LOC_Os04g11880	WD domain, G-beta repeat domain containing protein	exon 6	root, germinating seed		O		O	O						O										O
K-01800	LOC_Os03g59470	stage II sporulation protein E	intron 2	root		O	O	O	O	O	O		O	O	O
K-01826	LOC_Os05g06530	expressed protein	intron 5	root, shoot, germinating seed	O		O	O	O		O		O	O	O	O								O	O	O
K-01834	LOC_Os07g11290	expressed protein	exon 2	root, shoot, germinating seed								O							O							O
K-01846	LOC_Os04g21100	retrotransposon protein	ATG 116	root, shoot, germinating seed	O	O	O	O	O	O	O		O	O	O		O							O	O	O
K-01879	LOC_Os01g60280	ATP binding protein	exon 13	shoot, germinating seed															O							O
K-01890	LOC_Os06g43760	tRNA synthetase class I	intron 5	root, shoot								O											O
K-01948	LOC_Os06g10600	homeobox and START domains containing protein	exon 4	shoot, germinating seed													O				O	O		O	O	O
K-01965	LOC_Os03g02980	calcium/calmodulin depedent protein kinases	exon 1	root	O	O	O	O	O	O	O		O	O	O
K-01995	LOC_Os03g11520	expressed protein	exon 12	shoot													O			O	O
K-02000	LOC_Os10g40390	scarecrow	exon 3	root, shoot, germinating seed	O	O	O	O	O	O	O		O	O	O					O				O	O	O
K-02109	LOC_Os06g37880	expressed protein	intron 3	root								O
K-02120	LOC_Os03g55310	SWIB/MDM2 domain containing protein	exon 1	shoot													O				O
K-02294	LOC_Os11g04630	expressed protein	exon 2	root								O
K-02351	LOC_Os09g24500	expressed protein	intron 1	shoot													O		O
K-02844	LOC_Os01g62070	cation efflux family protein	exon 5	root, shoot								O											O
K-02851	LOC_Os06g49770	protease inhibitor/seed storage	exon 1	root, shoot	O	O	O	O	O	O	O		O	O	O	O
K-02976	LOC_Os10g32900	CCT motif family protein	ATG 180	shoot												O
K-03005	LOC_Os05g47540	conserved peptide uORF-containing transcript	intron 10	root, shoot	O	O	O	O	O	O	O		O	O	O		O
K-03060	LOC_Os03g03650	DNA polymerase delta complex subunit	exon 3	root, shoot	O	O	O	O	O	O	O		O	O	O	O		O
K-03104	LOC_Os09g39490	histone-like transcription factor and archaeal histone	exon 1	root, shoot, germinating seed	O		O	O	O	O	O		O	O	O		O	O								O
K-03131	LOC_Os04g37430	lipoxygenase protein	intron 1	root, shoot, germinating seed		O		O	O		O				O	O										O
K-03155	LOC_Os12g10270	transposon protein, putative, Ac/Ds sub-class	exon 3	germinating seed																						O
K-03251	LOC_Os11g36930	ZOS11-05 - C2H2 zinc finger protein	intron 7	shoot																			O
K-03290	LOC_Os09g02410	S-domain receptor-like protein kinase	intron 3	root, shoot, germinating seed	O	O	O	O	O	O	O		O	O	O			O						O		O
K-03324	LOC_Os11g39020	ABC transporter, ATP-binding protein	intron 7	root, shoot	O	O	O	O	O	O	O		O	O	O	O	O	O	O	O	O	O
K-03330	LOC_Os01g54800	expressed protein	ATG 189	root, shoot	O		O	O	O	O	O		O	O	O		O	O
K-03356	LOC_Os02g58460	beta-catenin-like protein 1	exon 8	root, shoot, germinating seed	O		O	O	O	O	O			O	O	O	O	O	O	O	O	O			O
K-03364	LOC_Os05g28200	prenyltransferase	exon 1	root, shoot, germinating seed	O	O	O	O	O	O	O		O	O	O	O	O	O	O	O	O	O
K-03395	LOC_Os12g37960	diaminopimelate epimerase, chloroplast precursor	ATG 213	root				O	O						O
K-03430	LOC_Os10g31820	fluG	exon 12	root, shoot	O	O	O	O	O	O	O		O	O	O	O
K-03455	LOC_Os04g54910	expressed protein	exon 2	root								O
K-03464	LOC_Os04g22220	SCP-like extracellular protein	exon 1	shoot														O	O
K-03483	LOC_Os02g35010	STE_MEKK_ste11_MAP3K.9 - STE kinases	exon 2	root	O	O	O	O	O	O	O		O	O	O
K-03491	LOC_Os01g69100	expressed protein	exon 1	germinating seed																					O
K-03572	LOC_Os10g05540	OsFBX373 - F-box domain containing protein	exon 1	germinating seed																						O
K-03599	LOC_Os11g43920	expressed protein	exon 1	shoot															O
K-03606	LOC_Os02g12420	receptor-like protein kinase precursor	exon 1	root, germinating seed		O			O																	O
K-03626	LOC_Os02g08450	transposon	intron 3	germinating seed																						O
K-03673	LOC_Os03g06710	PPR repeat domain containing protein	exon 1	root, shoot, germinating seed	O	O	O	O	O	O	O		O	O	O	O	O	O	O	O	O			O	O	O
K-03713	LOC_Os12g10580	ribulose bisphosphate carboxylase large chain precursor	exon 1	root	O	O	O	O	O	O	O		O	O	O
K-03810	LOC_Os01g34610	expressed protein	intron 2	root, germinating seed				O	O						O										O
K-03819	LOC_Os12g17480	MLA12	exon 2	root	O	O	O	O	O	O	O		O	O	O
K-03861	LOC_Os03g10300	haemolysin-III	exon 1	root	O	O	O	O	O	O	O		O	O	O
K-04010	LOC_Os01g19480	kelch motif family protein	exon 2	shoot															O
K-04085	LOC_Os06g45910	peptidyl-prolyl cis-trans isomerase-like 4	exon 12	root, shoot		O	O	O	O	O	O		O	O	O	O	O	O	O
K-04157	LOC_Os03g63150	powdery mildew resistance protein PM3b	exon 1	germinating seed																						O
K-04159	LOC_Os01g16910	outer mitochondrial membrane porin	exon 1	root, shoot, germinating seed	O	O	O	O	O	O	O		O	O	O			O						O	O	O
K-04201	LOC_Os01g61460	leaf senescence related protein	intron 4	root, shoot					O								O
K-04202	LOC_Os04g54310	expressed protein	intron 1	root, shoot	O	O	O	O	O	O	O		O	O	O	O	O
K-04210	LOC_Os07g41660	expressed protein	ATG 266	germinating seed																					O
K-04240	LOC_Os02g13360	expressed protein	exon 2	root, shoot, germinating seed			O	O	O		O				O	O										O
K-04295	LOC_Os05g05150	SLD5 - Putative GINS complex subunit	intron 4	root, shoot	O	O	O	O	O	O	O		O	O	O	O
K-04298	LOC_Os04g53830	3-beta hydroxysteroid dehydrogenase/isomerase family protein	exon 7	root, shoot, germinating seed	O	O	O	O	O	O	O		O	O	O		O		O					O	O	O
K-04431	LOC_Os07g06300	ethylene-insensitive protein 2	exon 8	root, shoot	O	O	O	O	O	O	O		O	O	O					O
K-04465	LOC_Os03g24640	terpene synthase	exon 3	root, germinating seed	O	O	O	O	O	O	O		O	O	O										O
K-04519	LOC_Os03g39230	OTU-like cysteine protease family protein	intron 8	shoot, germinating seed												O		O						O	O	O
K-04598	LOC_Os04g53850	leucoanthocyanidin reductase	intron 5	root, shoot, germinating seed	O		O	O	O	O	O		O	O	O	O	O	O	O	O	O	O				O
K-04652	LOC_Os05g49180	protein of unknown function DUF1296 domain containing protein	intron 1	root, shoot	O	O	O	O	O	O	O		O	O	O	O	O	O	O	O	O	O
K-04870	LOC_Os06g17840	expressed protein	exon 9	root, shoot				O	O					O	O	O	O		O	O
K-04896	LOC_Os08g41730	peptidase, T1 family	intron 1	shoot, germinating seed															O							O
K-04905	LOC_Os01g19990	expressed protein	ATG 105	root	O	O	O	O	O	O	O		O	O	O
K-04958	LOC_Os03g21950	fumarate hydratase, mitochondrial precursor	intron 2	root, shoot		O	O	O	O	O	O		O	O	O	O	O	O	O	O	O	O
K-04980	LOC_Os12g38880	tetratricopeptide-like helical	exon 1	germinating seed																						O
K-04997	LOC_Os03g03450	anthranilate phosphoribosyltransferase	intron 8	root, shoot, germinating seed		O	O	O	O	O	O		O	O	O	O	O			O	O				O
K-05000	LOC_Os12g35080	myosin heavy chain-related	exon 2	root, germinating seed	O	O	O	O	O	O	O		O	O	O										O
K-05013	LOC_Os05g11710	ribosomal protein L5	ATG 7	germinating seed																					O
K-05045	LOC_Os09g36240	deoxyribodipyrimidine photolyase family protein	exon 14	shoot															O
K-05049	LOC_Os07g41650	pectinesterase	exon 2	germinating seed																						O
K-05148	LOC_Os01g10680	GIL1	exon 1	root, shoot, germinating seed	O	O	O	O	O	O	O		O	O	O	O			O	O					O
K-05179	LOC_Os10g37210	FAD dependent oxidoreductase domain containing protein	exon 17	root, shoot, germinating seed	O	O	O	O	O	O	O		O	O	O	O	O	O	O	O	O	O		O	O	O
K-05285	LOC_Os07g34980	TKL_IRAK_DUF26-lh.9 - DUF26 kinases	exon 1	root	O	O	O	O	O	O	O		O	O	O
K-05409	LOC_Os08g39470	expressed protein	intron 1	root, shoot			O	O	O						O	O			O	O
K-05425	LOC_Os05g08920	late embryogenesis abundant protein	exon 1	germinating seed																					O
K-05537	LOC_Os02g39560	non-receptor tyrosine kinase spore lysis A	exon 1	shoot													O
K-05630	LOC_Os12g09540	phosphoribosylamine--glycine ligase	exon 1	germinating seed																					O
K-05639	LOC_Os01g64690	LSM domain containing protein	exon 1	shoot												O	O	O	O	O	O	O
K-05672	LOC_Os01g55700	NLI interacting factor-like phosphatase	ATG 236	shoot, germinating seed												O	O	O	O	O	O	O			O
K-05692	LOC_Os01g13940	expressed protein	ATG 162	root, shoot	O	O	O	O	O	O	O		O	O	O		O	O
K-05716	LOC_Os11g03850	PPR repeat domain containing protein	exon 1	shoot															O
K-05717	LOC_Os06g09980	expressed protein	exon 1	root		O	O	O							O
K-05720	LOC_Os06g12030	glutaredoxin domain containing protein	exon 6	shoot												O	O	O	O	O	O	O
K-05739	LOC_Os08g36330	DNA polymerase epsilon complex subunit	intron 8	root	O	O	O	O	O	O	O		O	O	O
K-05790	LOC_Os06g45800	PAP/25A associated domain containing protein	intron 10	root	O	O	O	O	O	O	O		O	O	O
K-05879	LOC_Os03g08260	hypothetical protein	ATG 268	root, shoot	O	O	O	O	O	O	O		O	O	O	O	O	O	O	O	O	O
K-05899	LOC_Os10g33800	lactate/malate dehydrogenase	intron 1	root, shoot	O	O	O	O	O	O	O		O	O	O			O
K-05933	LOC_Os07g14850	CESA6 - cellulose synthase	exon 12	root, shoot			O	O						O	O				O
K-06069	LOC_Os08g12800	glucan endo-1,3-beta-glucosidase precursor	exon 1	root, shoot	O	O	O	O	O	O	O		O	O	O	O	O	O	O	O	O	O
K-06153	LOC_Os03g49600	Os3bglu7 - beta-glucosidase, exo-beta-glucanse	intron 1	root, shoot	O	O	O	O	O	O	O		O	O	O	O	O		O	O
K-06233	LOC_Os07g12220	expressed protein	intron 1	root	O	O	O	O	O	O	O		O	O	O
K-06423	LOC_Os11g05000	expressed protein	intron 8	shoot															O
							"O" symbols mean region of GUS expression

## Sheet: Table S5
Table S5. Frequencies of GUS expression in the reproductive stages. A total of 421 lines were examined.
organs	GUS positive lines
	n	%
flower	11	2.6
developing seeds	20	4.8
flag leaf	9	2.1
flower, developing seed	12	2.9
flower, flag leaf	4	1
developing seeds, flag leaf	3	0.7
flower, developing seed, flag leaf	21	5
total	80	19

## Sheet: Table S6
Table S6. Patterns of GUS expression in reproductive organs.
					Patterns of GUS expression in seeds						Flag leaf	Patterns of GUS expression in flowers
LineNo.	Locus no.	putative Fucntion	Insertion site	Simple described patterns of GUS expression	Broadly embryo	scutellum of embyo	Broadly endosperm	Endosperm ventral region	Endosperm dorsal region	Aluerone layer	Flag leaf	Branch rachis	Anther	Ovary	Palea/lemma
K-00075	LOC_Os06g37990	retrotransposon protein, Ty3-gypsy subclass	intron 1	flower									O
K-00086	LOC_Os04g59320	protein kinase domain containing protein	exon 2	flower									O
K-00143	LOC_Os01g49260	expressed protein	ATG 113	flower									O
K-00188	LOC_Os03g20550	WRKY55	exon 3	flag leaf							O			O
K-00202	LOC_Os01g63710	CDC6 - Putative DNA replication initiation protein	intron 13	developing seed	O
K-00221	LOC_Os08g35190	auxin-repressed protein	intron 1	flower, developing seed, flag leaf	O					O	O		O
K-00224	LOC_Os05g44190	expressed protein	exon 3	flower, developing seed, flag leaf				O			O		O
K-00241	LOC_Os03g18170	STE_MEKK_ste11_MAP3K.13 - STE kinases include homologs to sterile 7, sterile 11 and sterile 20 from yeast	intron 1	flower, developing seed			O						O
K-00350	LOC_Os05g48280	expressed protein	intron 1	developing seed					O
K-00401	LOC_Os02g02660	retrotransposon protein, unclassified	intron 8	flower, developing seed	O		O						O
K-00499	LOC_Os01g02090	expressed protein	intron 4	flower								O
K-00555	LOC_Os02g38350	Regulator of chromosome condensation domain containing protein	intron 3	flower								O
K-00561	LOC_Os02g30800	POLE1 - Putative DNA polymerase epsilon catalytic subunit	intron 1	flower, flag leaf							O	O			O
K-00567	LOC_Os02g03410	CAMK_CAMK_like.12 - CAMK includes calcium/calmodulin depedent protein kinases	exon 3	developing seed						O
K-00888	LOC_Os02g46370	expressed protein	intron 1	flower								O
K-00914	LOC_Os03g29190	PDI	intron 1	flower, developing seed	O					O			O	O	O
K-00987	LOC_Os02g58570	PRLI-interacting factor A	ATG 113	flower, flag leaf							O		O		O
K-01007	LOC_Os06g35160	CAMK_KIN1/SNF1/Nim1_like.26 - CAMK includes calcium/calmodulin depedent protein kinases	ATG 283	flag leaf							O
K-01073	LOC_Os02g08540	expressed protein	intron 1	flower, developing seed, flag leaf			O				O				O
K-01183	LOC_Os01g25990	expressed protein	exon 5	developing seed, flag leaf				O			O
K-01193	LOC_Os01g40620	Uncharacterized ACR, COG1565 containing protein	intron 7	flower, developing seed, flag leaf				O			O	O	O		O
K-01196	LOC_Os02g05560	retrotransposon protein, unclassified	intron 3	developing seed				O
K-01208	LOC_Os08g36900	alpha-amylase precursor	ATG 110	flower, developing seed	O								O
K-01218	LOC_Os10g40450	expressed protein	ATG 195	flower									O
K-01244	LOC_Os07g07020	mediator of RNA polymerase II transcription subunit 31	exon 2	flower									O
K-01260	LOC_Os03g63310	cytochrome P450 71E1	exon 3	developing seed						O
K-01382	LOC_Os07g33780	pleiotropic drug resistance protein 5	intron 15	flower, developing seed, flag leaf						O	O	O			O
K-01437	LOC_Os05g48000	expressed protein	ATG 40	flower, developing seed	O		O			O	O
K-01531	LOC_Os11g28000	expressed protein	exon 1	flower											O
K-01715	LOC_Os06g40620	SNF7 domain containing protein	intron 1	flower, developing seed, flag leaf	O		O				O				O
K-01846	LOC_Os04g21100	retrotransposon protein, unclassified	ATG 116	flower, developing seed, flag leaf				O			O				O
K-01861	LOC_Os03g02100	valyl-tRNA synthetase	intron 1	developing seed			O
K-01898	LOC_Os09g23200	KANADI1	intron 1	flower, developing seed	O		O			O					O
K-01995	LOC_Os03g11520	expressed protein	exon 12	flower, developing seed, flag leaf	O					O	O
K-02072	LOC_Os04g05050	pectate lyase precursor	intron 2	flower, developing seed, flag leaf				O			O				O
K-02140	LOC_Os01g72810	secreted glycoprotein	exon 1	flower, developing seed		O									O
K-02158	LOC_Os01g50340	transposon protein, unclassified	exon 1	developing seed						O
K-02210	LOC_Os05g09580	expressed protein	exon 1	developing seed			O
K-02245	LOC_Os08g31440	expressed protein	exon 4	developing seed			O
K-02270	LOC_Os01g46020	TATA-binding protein-associated factor TAFII55 family protein	intron 1	flower, flag leaf							O				O
K-02351	LOC_Os09g24500	expressed protein	intron 1	flower, developing seed, flag leaf				O			O				O
K-02353	LOC_Os03g62200	ammonium transporter protein	exon 3	flower, developing seed	O					O	O
K-02394	LOC_Os08g25280	pentatricopeptide	exon 1	flag leaf							O
K-02454	LOC_Os02g06910	auxin response factor 6	intron 7	flag leaf							O
K-02462	LOC_Os04g55780	expressed protein	exon 1	flag leaf							O				O
K-02501	LOC_Os11g39290	Leucine Rich Repeat family protein	exon 2	flag leaf							O
K-02589	LOC_Os07g38480	expressed protein	exon 1	flower											O
K-02631	LOC_Os05g43690	glucan endo-1,3-beta-glucosidase-like protein 3 precursor	intron 2	developing seed		O
K-02676	LOC_Os04g05560	kinase	exon 3	developing seed						O
K-02766	LOC_Os09g26980	cytochrome P450	ATG 133	developing seed					O
K-02976	LOC_Os10g32900	CCT motif family protein	ATG 180	flower, developing seed						O	O
K-03044	LOC_Os04g05560	kinase	exon 3	developing seed				O
K-03052	LOC_Os01g59020	cytochrome P450	exon 1	flower									O
K-03131	LOC_Os04g37430	lipoxygenase protein	intron 1	flower, developing seed, flag leaf						O	O	O
K-03164	LOC_Os10g39790	CorA-like magnesium transporter protein	ATG 271	flower, developing seed, flag leaf		O					O	O
K-03173	LOC_Os06g49120	Complex I intermediate-associated protein 30 domain containing protein	ATG 29	flower, developing seed, flag leaf						O	O	O
K-03222	LOC_Os02g52830	lipase	exon 5	flower, developing seed				O			O
K-03284	LOC_Os08g27290	hAT dimerisation domain-containing protein	ATG 235	flower, developing seed, flag leaf						O	O	O
K-03285	LOC_Os02g46480	expressed protein	exon 1	flower, developing seed, flag leaf						O	O	O
K-03322	LOC_Os02g41800	auxin response factor	exon 3	developing seed						O
K-03330	LOC_Os01g54800	expressed protein	ATG 189	flower, developing seed						O	O				O
K-03392	LOC_Os02g50480	histidine kinase	ATG 191	flower, developing seed, flag leaf	O		O			O	O	O
K-03513	LOC_Os07g31280	casein kinase II subunit beta-4	exon 1	flag leaf							O
K-03650	LOC_Os07g02780	STE_MEKK_ste11_MAP3K.20 - STE kinases include homologs to sterile 7, sterile 11 and sterile 20 from yeast	intron 3	developing seed			O			O
K-03673	LOC_Os03g06710	PPR repeat domain containing protein	exon 1	flower, developing seed, flag leaf						O	O	O
K-03768	LOC_Os04g43140	DEAD-box ATP-dependent RNA helicase	intron 14	developing seed	O
K-03809	LOC_Os10g37660	trehalase precursor	intron 1	flower, developing seed, flag leaf			O			O	O	O
K-03829	LOC_Os02g36940	uncharacterized Cys-rich domain containing protein	ATG 167	developing seed	O
K-03849	LOC_Os11g28750	hypothetical protein	ATG 284	developing seed		O
K-03868	LOC_Os05g09360	glycine-rich protein	intron 18	developing seed				O
K-04010	LOC_Os01g19480	kelch motif family protein	exon 2	flower, developing seed						O		O
K-04085	LOC_Os06g45910	peptidyl-prolyl cis-trans isomerase-like 4	exon 12	flower, developing seed, flag leaf						O	O	O			O
K-04182	LOC_Os01g42790	xylem cysteine proteinase 2 precursor	ATG 38	flower, flag leaf							O	O
K-04210	LOC_Os07g41660	expressed protein	ATG 266	developing seed, flag leaf				O			O
K-04295	LOC_Os05g05150	SLD5 - Putative GINS complex subunit	intron 4	developing seed, flag leaf						O	O
K-04297	LOC_Os12g04180	RNA recognition motif containing protein	exon 8	developing seed						O
K-04435	LOC_Os10g41390	protein kinase domain containing protein	exon 15	flag leaf							O
K-04598	LOC_Os04g53850	leucoanthocyanidin reductase	intron 5	flower, developing seed, flag leaf	O		O				O	O			O
K-04652	LOC_Os05g49180	protein of unknown function DUF1296 domain containing protein	intron 1	flower, developing seed, flag leaf	O					O	O	O
K-04685	LOC_Os03g57010	expressed protein	ATG 102	flag leaf							O
					O symbols mean region of GUS expression
